# Supplementary material for: Flexible Wet-Spun PEDOT:PSS Microfibers Integrating Thermal-Sensing and Joule Heating Functions for Smart Textiles
Source: Polymers (Basel). 2023 Aug 17;15(16):3432. doi: 10.3390/polym15163432 (PMC10457801; doi:10.3390/polym15163432)
Supplement: Supplementary file 1 [file polymers-15-03432-s001.zip]

Archive with 1 entries (1 files):
- polymers-2544264-supplementary.pdf
